# Supplementary material for: Association between Social Engagements and Stigmatization of COVID-19 Infection among Community Population in Japan
Source: Int J Environ Res Public Health. 2022 Jul 25;19(15):9050. doi: 10.3390/ijerph19159050 (PMC9329772; doi:10.3390/ijerph19159050)
Supplement: Supplementary file 1 [file ijerph-19-09050-s001.zip]

Archive with 1 entries (1 files):
- ijerph-1824637-supplementary.pdf
